# Supplementary material for: Data Resource Profile: STHLM0, the Stockholm Prostate Cancer Diagnostics Register
Source: Int J Epidemiol. 2025 Jun 3;54(3):dyaf062. doi: 10.1093/ije/dyaf062 (PMC12133259; doi:10.1093/ije/dyaf062)
Supplement: dyaf062_Supplementary_Data [file dyaf062_supplementary_data.zip]

Archive with 2 entries (2 files):
- ije-2024-10-1665-File004.docx
- ije-2024-10-1665-File005.xlsx
