# Supplementary material for: Data Resource Profile: STHLM0, the Stockholm Prostate Cancer Diagnostics Register
Source: Int J Epidemiol. 2025 Jun 3;54(3):dyaf062. doi: 10.1093/ije/dyaf062 (PMC12133259; doi:10.1093/ije/dyaf062)
Supplement: dyaf062_Supplementary_Data [file dyaf062_supplementary_data.zip › ije-2024-10-1665-File005.xlsx]

## Sheet: Read me
	STHLM0 Register Codebook
	This document describes the variables available in STHLM0 register, and the type of variables available. For further information, please contact the data manager or the Steering Committee. Information about the register is available on: https://ki.se/en/research/research-areas-centres-and-networks/research-groups/henrik-gronbergs-research-group
	Database/Register	Tab name
	PSA database	psa
	Biopsy database	biopsy
	Pathology database	gleason
	MRI database	MR
	Swedish Inpatient Register	inpatient
	Swedish Outpatient Register	outpatient
	Cause of Death Register	death
	Swedish Cancer Register: All cancers	cancer_nat
	Swedish Cancer Register: Prostate cancer	cancer
	Swedish Prescribed Drug Register	lmed
	Population register: Migration	migrationer
	Population register: Birth region and date	fodelseuppg
	Population register: Civil status, Municipality	rtb
	Education register	stativ
	National prostate cancer register	inca
	CODEBOOK UPDATED: 23-10-2024, LASTEST AVAILABLE DATA: 31-12-2021
	*Note: There are additional datasets linked to STHLM0. However, since they pertain different principle investigators, please contact the data manager or the Steering Committee for specific requests related to these datasets. Using them in research will require approval from STHLM0 Steering Committee and the datasets' research teams in order to gain access to the register and the additional datase…

## Sheet: psa
PSA dataset contains information on the PSA tests done by men in Stockholm region since 2003. Below is the list of variables contained in the register. Additional data might be available in the form of free text. For further information, please contact the data manager and/or the Steering Committee.
Variable		Availability	Variable type
lopnr	Unique pseudonymized ID for each person. Allows merging datasets.	2003-	numeric
BIRTH	Birth date	2003-	string
PSA_SAMPLE_ID	ID for PSA test	2003-	numeric
REFERRAL_NR	Referral number	2003-	string
SAMPLE_DATE_RAW	Pre-cleaning PSA test date	2003-	string
X_SAMPLE_DATE	PSA test date, format: YYYY-MM-DD HH:MM:SS	2003-	string
PSA_MATERIAL	Type of PSA material (1=plasma,2=serum,3=plasma or serum)	2003-	numeric
PSA_RESULT_TYPE	Type of PSA test, 1=total 2=free 3=quotient	2003-	numeric
RESULT_RAW	pre-cleaning PSA results	2003-	string
X_RESULT	PSA result	2003-	numeric
SAMPLE_NR	Sample number	2003-	numeric
X_SAMPLE_YR	Year of conducting the test	2003-	numeric
FILE_ID	File ID, not for research use	2003-	numeric
LAB	Labaratory that conducted the test, abbreviated	2003-	string

## Sheet: biopsy
The biopsy dataset contains information on the prostate biopsies done in Stockholm region since 2003. Below is the list of variables contained in the register. Additional data might be available in the form of free text. For further information, please contact the data manager and/or the Steering Committee.
Variable	Description	Availability	Variable type
lopnr	Unique pseudonymized ID for each person. Allows merging datasets.	2003-	numeric
BIRTH	Birth date	2003-	string
REFERRAL_ID	Unique ID for biopsy sample	2003-	numeric
DIAG_ID	Sequence number of the Biopsy diagnosis. >1= more than one diagnosis within the sample.	2003-	numeric
REFERRAL_DATE	Referral date for a biopsy / Date when diagnose was registered.	2003-	string
REFERRAL_YEAR	Referral year for the biopsy	2003-	numeric
REFERRAL_NR	Referral number	2003-	string
TOPO_CODE	Biopsy Topology code.	2003-	string
DIAG_CODE	SNOMED M-codes as reported by the lab	2003-	string
DIAG_DESCRIPTION	The description of the biopsy diagnosis as reported by the lab.	2003-	string
FILE_ID	File ID, not for research use	2003-	numeric
BIOPSY_TYPE	Type of biopsy. Reported by Unilabs only/plans for expansions to all labs (not for research usage at the current stage)	2003-	numeric
LAB	Labaratory that conducted the test, abbreviated	2003-	string
X_REFERRAL_DATE	Derived from REFERRAL_DATE. Referral date for a Biopsy / Date when diagnose was registered.	2003-	string
X_RESPONSE_DATE	Derived from RESPONSE_DATE.	2003-	string
RESPONSE_DATE	Sample diagnosis response date (string) as reported by the Lab.	2003-	string
REFERRAL_TYPE	Remiss Type, type of referral from the doctor	2003-	string
PNR_FELKOD	If the personnummer had an error. Should be 0. Otherwise contact data manager	2003-	numeric

## Sheet: gleason
The gleason dataset contains information on the pathological outcomes of the prostate biopsies done in Stockholm region since 2003. Below is the list of variables contained in the register. Additional data might be available in the form of free text. For further information, please contact the data manager and/or the Steering Committee.
Variable	Description	Availability	Variable type
lopnr	Unique pseudonymized ID for each person. Allows merging datasets.	2003-	numeric
BIRTH	Birth date	2003-	string
REFERRAL_ID	Unique ID for biopsy sample	2003-	numeric
REFERRAL_TYPE	Type of referral from the doctor	2003-	string
REFERRAL_NR	Referral number	2003-	string
REFERRAL_YEAR	Referral year for the biopsy	2003-	numeric
REFERRAL_DATE	Referral date for a biopsy / Date when diagnose was registered.	2003-	string
TOPO_CODE	Biopsy Topology code.	2003-	string
DIAG_CODE	SNOMED M-codes as reported by the lab	2003-	string
X_AGE	Age at biopsy procedure	2003-	numeric
GLEASON1	Primary Gleason Grade	2003-	string
GLEASON2	Secondary Gleason Grade	2003-	string
GLEASONSUM	Total Gleason Score	2003-	string
LAB	Labaratory that conducted the test, abbreviated	2003-	string
TUMOR_SIZE_MM	Size of tumor on biopsy in mm	2003-	string
BIOPSY_NUMBER	Number of biopsy cores - not reported for all participants	2003-	string
BIOPSY_CANCER_NUMBER	Number of biopsy cores with detected PCa - not reported for all participants	2003-	string
X_REFERRAL_DATE	Derived from REFERRAL_DATE. Referral date for a Biopsy / Date when diagnose was registered.	2003-	string
X_BIOPSY_NUMBER	Number of biopsy cores - not reported for all participants	2003-	numeric
rid	R ID if provided - mostly missing	2003-	string
rid2	R ID if provided - mostly missing	2003-	string
FILE_ID	File ID, not for research use	2003-	numeric
ISUP	International Society for Urological Pathology grade group if reported by the pathologist	2003-	string
ISUP_text	Description of ISUP score as stated in the report	2003-	string
andel_g_text	Additional free text on Gleason 4 proportion - if provided	2003-	string
GL4_andel	Gleason 4 proportion - if provided	2003-	string
tumor_text	Size of tumor on biopsy in mm in free text	2003-	string
PNR_FELKOD	If the personnummer had an error. Should be 0. Otherwise contact data manager	2003-	numeric

## Sheet: MR
The MR dataset contains information on the prostate MRIs done by men in Stockholm region since 2003. Below is the list of variables contained in the register. For further information, please contact the data manager and/or the Steering Committee.
Variable	Description	Availability	Variable type
lopnr	Unique pseudonymized ID for each person. Allows merging datasets.	2010-	numeric
BIRTH	Birth date	2010-	string
US_Datum	Date of MRI in YYYY-MM-DD HH:MM:SS	2010-	string
US_Kod	Code of procedure	2010-	string
Us_Beskr	Description of procedure	2010-	string
Institution	Institutional ID	2010-	string
Kliniknamn	Name of the institution	2010-	string
S_kord	Report content in free text	2010-	string
Rapport	Report in free text	2010-	string
Remissnummer	referral number	2010-	string
Fr_gest_llning	Additional comments including uncertainty - marked with ?	2010-	string
Anamnes	Medical history and name of radiologist in free text	2010-	string
ML	Flag variable for Prostate Volume in ML	2010-	numeric
CC	Flag variable for Prostate Volume in CC	2010-	numeric
CM3	Flag variable for Prostate Volume in CM3	2010-	numeric
prostata_vol	If prostate volume is reported in the current report (not past medical history) - 0 No, 1 Yes	2010-	numeric
vol_ml3	prostate volume	2010-	string
vol_CC3	prostate volume	2010-	string
vol_CM33	prostate volume	2010-	string
Lesion	Reported lesion in the current report- 0 No, 1 Yes	2010-	numeric
Lesion_anam	Reported lesion in past medical history - 0 No, 1 Yes	2010-	numeric
Pi_Count	Number of times PI-RADS mentioned in the Rapport variable	2010-	numeric
PIRADS_exist	If PI-RADS score is reported for the current MRI - 0 No, 1 Yes	2010-	numeric
Pirads_High	Highest PI-RADS score	2010-	numeric
provdat	Date of MRI in YYYY-MM-DD	2010-	string
MR_age	Age at MRI	2010-	numeric

## Sheet: inpatient
The inpatient dataset contains information on the inpatient admissions of men included in STHLM0 since 1964. Below is the list of variables contained in the register. For further information, please contact the data manager and/or the Steering Committee.
More information on this register
Variable	Description	Availability	Variable type
lopnr	Unique pseudonymized ID for each person. Allows merging datasets.	1964-	numeric
Fall	Internal quality check variables		numeric
Kontroll	Internal quality check variables		numeric
Slakt	Internal quality check variables		numeric
AR	Year of admission	1964-	numeric
LKF	Patient's home municipality, after checking from Statistics Sweden	1964-2015	string
SJUKHUS	Code for hospital of admission	1964-	string
MVO	Treating speciality	1964-	string
INDATUMA	Date of admission	1964-	string
UTDATUMA	Date of discharge	1964-	string
VTID	Length of stay (in days) during that admission	1964-	numeric
INSATT	How the patient was admitted	1964-	string
LKF_IN	The patient's place of residence as reported by the informant.	1997-2014	string
EKOD	External cause code 1-5	1964-	string
OPD	Date of procedure 1-30	1997-	string
DRG	Diagnosis related grouping, can assume about 550 values.	1998-	string
DIA_ANT	Number of reported diagnoses	2011-	numeric
OP_ANT	Number of reported procedures	2011-	numeric
LK	Patient's home municipality, data from Statistics Sweden	2016-	string
hdia	Main diagnosis	1964-	string
DIA	Other diagnoses	1964-	string
op	Procedure 1-30	1964-	string

## Sheet: outpatient
The outpatient dataset contains information on the specialized outpatient visits of men included in STHLM0 since 2001. Below is the list of variables contained in the register. For further information, please contact the data manager and/or the Steering Committee.
More information on this register
Variable	Description	Availability	Variable type
lopnr	Unique pseudonymized ID for each person. Allows merging datasets.	2001-	numeric
Fall	Internal quality check variables		numeric
Kontroll	Internal quality check variables		numeric
Slakt	Internal quality check variables		numeric
AR	Year of visit	2001-	numeric
SJUKHUS	Code for hospital of admission	2001-	string
MVO	Treating speciality	2001-	string
INDATUMA	Date of visit - YYYYMMDD	2001-	string
INDATUM	Date of visit - YYYY-MM-DD	2001-	string
CIVIL	Civil status “G” = married OG = unmarried S = divorced Ä = widow/widower RP = registered partnership SP = separated partnership EP = surviving partner (partner has passsed away)	2001-	string
MDC	Diagnosis related grouping, can assume about 550 values.	2001-2011	string
LKF_IN	The patient's home municipality as reported by the informant.	2001-	string
EKOD	External cause code 1-5	2001-	string
OPD	Date of procedure 1-30	2001-	string
DRG	Diagnosis related grouping, can assume about 550 values.	2001-	string
DIA_ANT	Number of reported diagnoses	2011-	numeric
OP_ANT	Number of reported procedures	2011-	numeric
hdia	Main diagnosis	2001-	string
DIA	Other diagnoses	2001-	string
op	Procedure 1-30	2001-	string

## Sheet: death
The death dataset contains information on the cause of death, and date of death of the men included in the register. Below is the list of variables contained in the register. For further information, please contact the data manager and/or the Steering Committee.
For more information on this register
Variable	Description	Availability	Variable type
lopnr	Unique pseudonymized ID for each person. Allows merging datasets.	2003-	numeric
Fall	Internal quality check variables		numeric
Kontroll	Internal quality check variables		numeric
Slakt	Internal quality check variables		numeric
DODSDAT	Date of death	2003-	string
AR	Year of death	2003-	string
ICD	ICD code used to report the cause of death	2003-	numeric
LKF	County, municipality, parish where the deceased was registered at the time of death	2003-	string
ULORSAK	Underlying cause of death according to ICD	2003-	string
KAP19	Main injury. When the underlying cause of death is an external cause, a code from Chapter 19 (ICD-10) is included in this variable. For ICD 7, ICD 8 and ICD 9, this information is found in Chapter 17 (KAP17) instead.	2003-	string
MORSAK	Multiple causes of death according to ICD. In combination with ULORSAK and KAP19/KAP17, these include all multiple causes of death, 1-48	2003-	string
DBGRUND	1- clinical autopsy, 2- Extended forensic autopsy (discontinued in 2012), 3-Forensic autopsy, 4-Forensic post-mortem does not include autopsy, blank=No autopsy or forensic post-mortem, 5- pre-mortem examination in hospital, 6- pre-death examination outside hospital, 7- external post-mortem inspection, 8- If 'other source' or unknown source	2003-	string
ALKOHOL	Alcohol-related diagnosis mentioned on the certificate. Marking for all records that have an alcohol-related diagnosis either as underlying or contributing cause of death	2003-	string
LK	County, municipality where the deceased was registered at the time of death	2003-	string
FOD_LAN	Country of birth of the deceased	2003-	string
KAP17	Main injury. When the underlying cause of death is an external cause, a code from ICD 7, ICD 8 and ICD 9 is provided found in Chapter 17 (KAP17)	2003-	string

## Sheet: cancer_nat
The cancer dataset contains information on all cancer diagnosis of men included in STHLM0. Below is the list of variables contained in the register. For further information, please contact the data manager and/or the Steering Committee.
For more information on this register
Variable	Description	Availability	Variable type
lopnr	Unique pseudonymized ID for each person. Allows merging datasets.	1958-	numeric
Fall	Internal quality check variables		numeric
Kontroll	Internal quality check variables		numeric
Slakt	Internal quality check variables		numeric
alder	age at diagnosis	1958-	numeric
lkf	Patient's home municipality, after checking from Statistics Sweden	1971-	string
region	Region of healthcare center	1958-	string
diadat	Diagnosis date	1958-	string
ar	Year of diagnosis	1958-	numeric
sjukhus	Hospital code	1958-	string
klinik	Clinic of diagnosis	1958-	string
pat	Diagnostic pathology and cytology department	1971-	string
digr	Type of examination that formed the basis of the diagnosis	1958-	string
obd1	The tumor identified at autopsy	1958-	string
tnr	Tumor number in chronological order, all reportable tumors. (If the patient is diagnosed with multiple tumors)	1958-	numeric
tnrmal	Tumor numbers in chronological order, malignant tumors only. (If the patient is diagnosed with multiple tumors)	1958-	numeric
icdo3	Location of the tumor according to ICD-O/3	2005-	string
icdo10	Location of the tumor according to ICD-10	1993-	string
icd9	Location of the tumor according to ICD-9	1987-	string
icd7	Location of the tumor according to ICD-7	1958-	string
sida	Side indication for paired organs	1990-	string
snomed3	SNOMED 3 code	2005-	string
snomedo10	SNOMED O-2 code	1993-	string
ben	Indicator of malignant or benign tumor according to morphology	1958-	string
pad	Histopathological diagnosis of the tumor according to C24.1	1958-	string
t	T-stage	2004-	string
n	N-stage	2004-	string
m	M-stage	2004-	string
tnmgrund	numerical display of the basis of diagnosis, 1- pathological, 2- clinical	2004-	string
dodsdat	Date of death YYYYMMDD	1958-	string
dodsdatn	Date of death YYYY-MM-DD	1958-	string

## Sheet: cancer
The cancer dataset contains information on prostate cancer diagnosis of men included in STHLM0. Below is the list of variables contained in the register. For further information, please contact the data manager and/or the Steering Committee.
For more information on this register
Variable	Description	Availability	Variable type
lopnr	Unique pseudonymized ID for each person. Allows merging datasets.	1970-	numeric
BIRTH	Birth date	1970-	string
hemort	Home municipality	1970-	numeric
diadat	Date of diagnosis with prostate cancer	1970-	string
alder	age at diagnosis	1970-	numeric
icdo3kod	Location of the tumor according to ICD-O/3	2005-	string
icdo3klartext	Description in text format	2005-	string
icdo2kod	Location of the tumor according to ICD-O/2	1993-	string
icdo2klartext	Description in text format	1993-	string
icd9kod	Location of the tumor according to ICD-9	1987-	numeric
icd9klartext	Description in text format	1987-	string
icd7kod	Tumor location according to ICD-7, Codes for leukemias and lymphomas according to ICD-8 throughout the period.	1970-	numeric
icd7klartext	Description in text format	1970-	string
tnmgrund_beskrivning	Investigation on which the TNM was based. Pathological is indicated if any of T, N or M is based on morphological examination. Clinical is indicated when only clinical examination was used and morphological examination is not available.	2004-	string
tnmgrund_varde	numerical display of the basis of diagnosis, 1- pathological, 2- clinical	2004-	numeric
tkategori_beskrivning	T-stage	2004-	string
nkategori_beskrivning	N-stage	2004-	string
mkategori_beskrivning	M-stage	2004-	string
diagnosgrund_beskrivning	Method of diagnosis	1970-	string
diagnosgrund_varde	numerical categorization of method of diagnosis	1970-	numeric
patcytklartext	Pathology/cytology diagnosis center	1970-	string
patcytkod	Pathology/cytology diagnosis center code	1970-	numeric
snomed2klartext	SNOMED 2 description	1993-	string
snomed2kod	SNOMED 2 code	1993-	numeric
snomed3klartext	SNOMED 3 description	2005-	string
snomed3kod	SNOMED 3 code	2005-	numeric
c24kod	C24 code - (adenocarcinoma)	1970-	numeric
c24klartext	C24 description - (adenocarcinoma)	1970-	string
benignitet_beskrivning	Begnign or melignant	1970-	string
dodsdatum	Date of death	1970-	string

[truncated: 6 more sheets: lmed, migrationer, fodelseuppg, rtb, stativ, inca]
